# Supplementary material for: Phylogenetic data reveal a surprising origin of Euphorbia orphanidis (Euphorbiaceae) and environmental modeling suggests that microtopology limits its distribution to small patches in Mt. Parnassus (Greece)
Source: Front Plant Sci. 2023 Feb 16;14:1116496. doi: 10.3389/fpls.2023.1116496 (PMC9978759; doi:10.3389/fpls.2023.1116496)
Supplement: Supplementary file 2 [file Table_1.xlsx]

## Sheet: Ingroup
Phylogenetic data reveal a surprising origin of Euphorbia orphanidis (Euphorbiaceae) and environmental modelling suggests that microtopology limits its distribution to small patches in Mt. Parnassus (Greece)
Felix Faltner1, Johannes Wessely2*, Božo Frajman1*
1Department of Botany, University of Innsbruck, Sternwartestrasse 15, 6020 Innsbruck, Austria
2Department of Botany and Biodiversity Research, University of Vienna, Rennweg 14, 1030 Vienna, Austria
Supplementary Table 1. Studied populations of Euphorbia orphanidis and related species from Euphorbia sect. Patellares, including voucher data, RGS mean values and standard deviations (SD) as well as number of individuals analysed, Genbank numbers of ITS, ndhF–trnL and trnTF sequences.
ID	Lab ID	Taxon	Country	Locality	Elevation	Latitude (N)	Longitude (E/W)	Long_WE	Collector	Date	Voucher (Herbarium/Collector number)	RGS_Mean	RGS_SD	RGS_NumberOfIndividuals	ITS (GenBank Nr.)	ndhF–trnL (GenBank Nr.)	trnTF (GenBank Nr.)
Or1	16428	Euphorbia orphanidis Boiss.	Greece	Sterea Ellada, Psilo Kotroni in the valley of Velitsa stream (SWS of Tithorea)	1650	38.5319	22.6419	E	F. Faltner	21.9.2020	IB; F. Faltner 16428	1.67547	0.0120434	5	ON908645	ON931680	OQ230320
Or2	16425	Euphorbia orphanidis Boiss.	Greece	Sterea Ellada, valley from Ierousalim Monastery to Akrino Nero	1350	38.5178	22.6711	E	B. Frajman & F. Faltner	21.9.2020	IB; B. Frajman & F. Faltner 16425	1.68591	0.00977175	5	ON908644	ON931679	OQ230319
Or3	16430	Euphorbia orphanidis Boiss.	Greece	Sterea Ellada, Chouni. below Arkoudorachi (south of Liakoura)	2145	38.5236	22.6222	E	B. Frajman	23.9.2020	IB; B. Frajman 16430	1.69003	0.0196364	5	ON908647	ON931681
Or4	15890	Euphorbia orphanidis Boiss.	Greece	Sterea Ellada, a bit E below the pass Akrino Nero (between Arachova and Davleia)	1685	38.5119	22.6597	E	B. Frajman	28.9.2020	IB; B. Frajman 15890	1.69015	0.0150267	5	ON908643
Or5	16429	Euphorbia orphanidis Boiss.	Greece	Sterea Ellada, Chouni (southern slopes of Liakoura)	2120	38.5292	22.6225	E	F. Faltner	23.9.2020	IB; F. Faltner 16429	1.70293	0.00787318	5	ON908646
Or6	16426	Euphorbia orphanidis Boiss.	Greece	Sterea Ellada, upper valley of Ierousalim Monastery little bellow Akrino Nero	1615	38.5142	22.6633	E	B. Frajman & F. Faltner	21.9.2020	IB; B. Frajman & F. Faltner 16426
Or7	16427	Euphorbia orphanidis Boiss.	Greece	Sterea Ellada, Akrino Nero in the upper valley of Ierousalim Monastery	1670	38.5122	22.6603	E	B. Frajman & F. Faltner	21.9.2020	IB; B. Frajman & F. Faltner 16427
1	14826	Euphorbia amygdaloides L.	France	Hautes-Pyrénées, between the villages Arreau and Cazaux-Debat	770	42.8914	0.373611	E	B. Frajman	19.7.2017	IB; B. Frajman 14826	1.82134	0.0202299	3	MN954374	ON931637	OQ230298
2	16708	Euphorbia amygdaloides L.	France	Aquitaine, north-east of Saint-Jean-Pied-de-Port	215	43.1775	1.20444	W	B. Frajman	18.5.2021	IB; B. Frajman 16708	1.82845	0.00739664	3
3	16713	Euphorbia amygdaloides L.	Spain	Navarre, between the village Erratzu (Baztan) and the Izpegi Pass	400	43.1806	1.4225	W	B. Frajman	19.5.2021	IB; B. Frajman 16713	1.84989	0.0237038	3
4	16697	Euphorbia amygdaloides L.	France	Pays de la Loire, south of the village La Moussière (SE of Vouvant)	110	46.5678	0.715	W	B. Frajman	17.5.2021	IB; B. Frajman 16697	1.87285	0.0180953	3
5	16682	Euphorbia amygdaloides L.	France	Burgundy, 2 km SW of Bourbon-Lancy	280	46.605	3.76083	E	B. Frajman	15.5.2021	IB; B. Frajman 16682	1.85531	0.0250313	3
6	16733	Euphorbia amygdaloides L.	France	Languedoc-Roussillon, between the villages Le Mazel and Saint-Laurent-de-Trèves	705	44.2767	3.60083	E	B. Frajman	21.5.2021	IB; B. Frajman 16733	1.81721	0.0135896	3
7	11451	Euphorbia amygdaloides L.	France	Rhône-Alpes, Isère, Chartreuse: N slope of Mont Granier	1400	45.4775	5.93889	E	B. Frajman & P. Schönswetter	9.8.2006	IB; B. Frajman & P. Schönswetter 11451	1.77		1	MN954366	ON931632	OQ230297
8	15054	Euphorbia amygdaloides L.	France	Provence-Alpes-Côte d'Azur, N foot of Sainte-Baume Mts SW of Mazaugues	860	43.3414	5.80694	E	B. Frajman	14.6.2018	IB; B. Frajman 15054	1.76384	0.0229609	3
9	15740	Euphorbia amygdaloides L.	Italy	Liguria, Bergeggi (Spotorno), E slope of Monte Mao	265	44.2458	8.42861	E	B. Frajman	21.6.2019	IB; B. Frajman 15740	1.81684	0.0229697	3
10	14958	Euphorbia amygdaloides L.	Italy	Liguria, La Spezia, Monte Verrugoli NEN of Biassa	675	44.1039	9.76417	E	B. Frajman	27.10.2017	IB; B. Frajman 14958	1.83613	0.0133657	3
11	16330	Euphorbia amygdaloides L.	Italy	Toscana, north-east of the village Fornace	712	43.8625	11.6217	E	B. Frajman	9.7.2020	IB; B. Frajman 16330	1.81941	0.0232809	3
12	16338	Euphorbia amygdaloides L.	Italy	Toscana, north-east of the village Vivo D'orcia	813	42.9356	11.6453	E	B. Frajman	10.7.2020	IB; B. Frajman 16338	1.86311	0.0209522	3
13	16333	Euphorbia amygdaloides L.	Italy	Marche, valley west of Villa Furlo di Pagino	173	43.6575	12.7364	E	B. Frajman	9.7.2020	IB; B. Frajman 16333	1.84749	0.00684363	3
14	16335	Euphorbia amygdaloides L.	Italy	Marche, Selva di Castelfidardo	15	43.4686	13.5903	E	B. Frajman	10.7.2020	IB; B. Frajman 16335	1.77935	0.00333816	3
15	14460	Euphorbia amygdaloides L.	Italy	Abruzzo, Celano, SW foot of Monte Sirente E of Ovindoli	1426	42.1317	13.5614	E	B. Frajman & P. Schönswetter	15.6.2016	IB; B. Frajman & P. Schönswetter 14460	1.744	0.013	2
16	13185	Euphorbia amygdaloides L.	Italy	Abruzzo, Montagne del Morrone, along the path Rifugio Casa della Vacche - Monte Morrone (GPS-Nr. 851)	1220	42.1164	13.9364	E	B. Frajman & S. Bogdanović	26.6.2011	IB; B. Frajman & S. Bogdanović 13185	1.78	0.08	2	MN954367	ON931633
17	14733	Euphorbia amygdaloides L.	Italy	Sicilia, Messina, Nebrodi, NW slopes of Monte Soro, between Lago Maullazzo and street SS289	1510	37.9314	14.6747	E	B. Frajman & S. Tomasello	5.6.2017	IB; B. Frajman & S. Tomasello 14733	1.86582	0.0637874	3
18	16818	Euphorbia amygdaloides L.	Germany	Baden Württemberg, slopes north-west of Beuron	640	48.0544	8.96417	E	B. Frajman	16.6.2021	IB; B. Frajman 16818	1.81242	0.0240988	3
19	16259	Euphorbia amygdaloides L.	Austria	Vorarlberg, western slope of Kummenberg, little east of the road Mäder─Koblach	528	47.34	9.60611	E	B. Frajman	12.6.2020	IB; B. Frajman 16259	1.77543	0.0221132	3
20	16901	Euphorbia amygdaloides L.	Italy	Lombardia, Bergamasque Alps, forest above a parking lot of Madonna del Frassino chapel (SE of Scullera)	940	45.8733	9.80389	E	B. Frajman	26.7.2021	IB; B. Frajman 16901	1.78046	0.0243649	5
21	16466	Euphorbia amygdaloides L.	Italy	Veneto, little NE of Passo Croce D'aune	1090	46.0669	11.8344	E	P. Kirschner	1.9.2020	IB; P. Kirschner 16466	1.80464	0.0185661	3
22	15953	Euphorbia amygdaloides L.	Slovenia	Gorenjska, along the path from Prtovč to Ratitovec NE of Torka	1400	46.2322	14.0914	E	B. Frajman	25.10.2019	IB; B. Frajman 15953	1.77837	0.014129	3
23	14698	Euphorbia amygdaloides L.	Slovenia	Ljubljana, N of Podutik	360	46.0781	14.4414	E	B. Frajman	6.5.2017	IB; B. Frajman 14698	1.74748	0.0120574	3
24	11112	Euphorbia amygdaloides L.	Slovenia	Notranjska, Borovnica, Pekel pri Borovnici, parking area at the entry to the Pekel gorge	345	45.8906	14.3717	E	P. Schönswetter & B. Frajman	3.6.2006	IB; P. Schönswetter & B. Frajman 11112	1.74		1	MN954365
25	14480	Euphorbia amygdaloides L.	Croatia	Lika, Lička Plješivica, slopes E above the road Frkašić - Donji Lapac	1233	44.68	15.8442	E	I. Rešetnik & B. Frajman	11.07.2016	IB; I. Rešetnik & B. Frajman 14480				MN954368
26	16298	Euphorbia amygdaloides L.	Croatia	Slavonija, little south-east of the town Slatina	178	45.6856	17.72	E	B. Frajman	21.6.2020	IB; B. Frajman 16298	1.64645	0.0298989	2	ON908616	ON931641
27	14974	Euphorbia amygdaloides L.	Croatia	Slavonija, Osijek-Baranja, N shores of the lake Borovik SW of the village Borovik (W of Drenje)	150	45.3919	18.1881	E	B. Frajman	12.11.2017	IB; B. Frajman 14974	1.7569	0.00837724	3	MN954375	ON931638
28	15979	Euphorbia amygdaloides L.	Serbia	Košutnjak forest, Pionirski grad	205	44.7633	20.4403	E	I. & N. Stevanoski	17.10.2019	IB; I. & N. Stevanoski 15979	1.7708	0.0198175	3
29	15194	Euphorbia amygdaloides L.	Romania	Caraș-Severin, Prolaz	240	44.6997	22.4147	E	S. Đurović	27.5.2018	IB; S. Đurović 15194	1.63867	0.0159822	3
30	15186	Euphorbia amygdaloides L.	Bosnia & Herzegovina	Hercegovina, Muharnica	1546	43.6542	17.6264	E	D. Lakušić, N. Kuzmanović, I. Janković	9.7.2016	BEOU 46128				MN954376
31	15430	Euphorbia amygdaloides L.	Bosnia and Herzegovina	Federation of Bosnia and Herzegovina, Ljuta	900	43.575	18.3022	E	F. Bogunić	12.07.2017	IB; F. Bogunić 15430	1.69804	0.0045543	2		ON931640
32	11821	Euphorbia amygdaloides L.	Bosnia and Herzegovina	Hercegovina, Mt. Treskavica, S of village Krbljine (between villages Dobro Polje and Kalinovik)	1200	43.5564	18.4956	E	M. Turjak & B. Frajman	4.7.2005	IB; M. Turjak & B. Frajman 11821	1.68		1	JN010024		JN009924
33	15189	Euphorbia amygdaloides L.	Montenegro	Durmitor, N of Crno jezero	1450	43.1511	19.0917	E	D. Lakušić	31.5.2007	BEOU 24303				MN954378
34	15187	Euphorbia amygdaloides L.	Montenegro	Durmitor, Pošćenska dolina above Suve lokve	1639	43.0919	19.0892	E	D. Lakušić	31.5.2007	BEOU 24311				MN954377
35	14818	Euphorbia amygdaloides L.	Montenegro	Mt. Orjen, between Orjen-Sedlo and Vrbanje	1302	42.5592	18.5281	E	B. Frajman	3.7.2017	IB; B. Frajman 14818	1.68627	0.0216657	3	MN954373	ON931636
36	14530	Euphorbia amygdaloides L.	Montenegro	Prokletije Mts, Plav, Čakor pass	1872	42.6681	20.0078	E	B. Frajman & P. Schönswetter	21.8.2016	IB; B. Frajman & P. Schönswetter 14530	1.571	0.037	2	MN954369
37	15902	Euphorbia amygdaloides L.	Kosovo	Peć / Peja, gorge Rugovo	550	42.65	20.25	E	E. F. Krendl	23.7.1975	W 1994 00221			0	MN954382
38	15191	Euphorbia amygdaloides L.	Albania	Vlora, mountain ridge S of the village Dukat	1243	40.1997	19.6011	E	D. Lakušić, N. Kuzmanović, P. Lazarević, A. Alegro	25.6.2011	BEOU 32480				MN954380
39	14794	Euphorbia amygdaloides L.	Greece	Kónitsa, Gramos Mts., along the street S of the village Aetomilitsa	1134	40.2819	20.8594	E	B. Frajman	28.6.2017	IB; B. Frajman 14794	1.72104	0.0218989	3	MN954372	ON931635
40	14762	Euphorbia amygdaloides L.	Macedonia	Prilep, little NW of Derven pass (Prilep-Veles)	1105	41.4397	21.6144	E	B. Frajman	24.6.2017	IB; B. Frajman 14762	1.57496	0.0193614	3	MN954370	ON931634
41	14771	Euphorbia amygdaloides L.	Greece	Pellis, N of the village Loutraki	320	40.9769	21.9472	E	B. Frajman	25.6.2017	IB; B. Frajman 14771	1.63444	0.0160681	3	MN954371
42	15190	Euphorbia amygdaloides L.	Bulgaria	Blagoevgrad, Banderica	1955	41.7631	23.4172	E	D. Lakušić, N. Kuzmanović, I. Janković	13.7.2015	BEOU 42927				MN954379
43	15651	Euphorbia amygdaloides L.	Greece	East Makedonia and Thraki, Mt. Falakron, between the villages Volakas and the ski resort	1057	41.2961	24.0025	E	B. Frajman	28.4.2019	IB; B. Frajman 15651	1.61508	0.0186713	3
44	15289	Euphorbia amygdaloides L.	Turkey	Belgrad OrmaniKurt Kemeri Bölgesi in Bahçeköy		41.1833	28.9833	E	K. Bauer, K. Fitz & F. Spitzenberger	8.5.1968	W1969-0005445				MN954381	ON931639
45	14825	Euphorbia characias L.	Spain	Huesca, between the villages Sahún and Villanova SW of Benasque	980	42.5608	0.463056	E	B. Frajman	18.7.2017	IB; B. Frajman 14825	1.75777	0.00548683	3	ON908630	ON931657	OQ230306
46	13366	Euphorbia characias L.	Spain	Tarragona, Serra del Boix: Serra de Cardó, along the road N of Balneari de Cardó (GPS-939)	430	40.9606	0.573611	E	B. Frajman & P. Schönswetter	9.8.2011	IB; B. Frajman & P. Schönswetter 13366	1.89	0.01	2	MN954384
47	12547	Euphorbia characias L.	Spain	Mallorca, Serra de Tramuntana, surroundings of the monastery Lluc	541	39.8197	2.88472	E	B. Frajman	28.4.2009	IB; B. Frajman 12547	1.77	0.01	2	ON908623	ON931648
48	11443	Euphorbia characias L.	France	Rhône-Alpes, Drôme, Villeperdix (NE Nyons)	500	44.4372	5.28944	E	B. Frajman & P. Schönswetter	7.8.2006	IB; B. Frajman & P. Schönswetter 11443	1.83		1	JN010036		JN009936
49	13252	Euphorbia characias L.	Italy	Liguria, Cinque Terre, N of Portovénere (GPS-Nr. 882)	195	44.0614	9.82056	E	B. Frajman & S. Bogdanović	01.07.2011	IB; B. Frajman & S. Bogdanović 13252	1.82	0.01	3	ON908625	ON931649
50	14408	Euphorbia characias L.	Italy	Sicilia, Palermo, Bosco di Sagana (ca 15 Km W-SW of Palermo)	560	38.07	13.1958	E	A. Troia	20.9.2015	Herbarium A. Troia	1.79		1	MN954385
51	14736	Euphorbia characias L.	Italy	Sicilia, Messina, between the village Gimello and Santuario Madonna di Dinnammare	560	38.1542	15.4319	E	B. Frajman & S. Tomasello	6.6.2017	IB; B. Frajman & S. Tomasello 14736	1.86734	0.0223781	3	ON908629	ON931655
52	14348	Euphorbia characias L.	Italy	Puglia, Gargano, the hill of the chappel Madonna di Cristo, 2.2 km SE of the village Rignano Garganico	160	41.6592	15.6028	E	B. Frajman	30.8.2015	IB; B. Frajman 14348	1.72	0.01	2	ON908627	ON931653	OQ230304
53	13178	Euphorbia characias L.	Italy	Puglia, Gargano, along the road between Monte Sant' Angelo and Santa Maria di Pulsano (GPS-Nr. 847)	657	41.6933	15.9089	E	B. Frajman & S. Bogdanović	25.6.2011	IB; B. Frajman & S. Bogdanović 13178	1.78	0.03	2	MN954383
54	14417	Euphorbia characias L.	Croatia	Kvarner, Island Cres, S of the village Predošćica	370	45.0375	14.3733	E	B. Frajman	01.01.2016	IB; B. Frajman 14417	1.7217	0.00577079	2	ON908628	ON931654
55	11550	Euphorbia characias L.	Croatia	Dalmacija, surroundings of village Klek (between Neum and Ploče)	50	42.9847	17.5467	E	B. Frajman & P. Schönswetter	29.4.2006	IB; B. Frajman & P. Schönswetter 11550	1.91		1	JN010120		JN010021
56	14321	Euphorbia characias L.	Croatia	Dalmacija, Dubrovnik, S margin of the village Vitaljina	147	42.4317	18.4861	E	B. Frajman	31.7.2015	IB; B. Frajman 14321	1.75	0.01	3	ON908626	ON931652
57	14772	Euphorbia characias L.	Greece	Pellis, N of the village Loutraki	320	40.9769	21.9472	E	B. Frajman	25.6.2017	IB; B. Frajman 14772	1.70906	0.0176314	3	MN954386	ON931656	OQ230305
58	13141	Euphorbia characias L.	Greece	Kriti (Crete), along the road from Omalos towards Hania	1246	35.3586	23.9103	E	B. Frajman & P. Schönswetter	30.5.2011	IB; B. Frajman & P. Schönswetter 13141	1.69	0.02	2	ON908624	ON931650
59	14183	Euphorbia characias L.	Turkey	Antalya, 3 km east of Geyikbairi	400	36.8742	30.4858	E	M. Falch	20.2.2015	IB; M. Falch 14183	1.6231	0.0207749	5		ON931651	OQ230303
60	15188	Euphorbia orjeni Beck	Serbia	Šumadija, Višnjička kosa	230	44.8147	20.5653	E	S. Jovanović, D. Lakušić	19.6.1998	IB; S. Jovanović, D. Lakušić 15188				MN954393	ON931677
61	15790	Euphorbia orjeni Beck	Montenegro	Kotor, along the path between Crkvice and Orjen saddle	1405	42.5592	18.585	E	B. Frajman	5.7.2019	IB; B. Frajman 15790	1.78259	0.0219318	4	MN954395	ON931678	OQ230318
62	15789	Euphorbia orjeni Beck	Montenegro	Kotor, along the path between Crkvice and Orjen saddle	1122	42.4894	18.5331	E	B. Frajman	5.7.2019	IB; B. Frajman 15789	1.8178	0.0313489	4	MN954394
63	14788	Euphorbia heldreichii Orph. ex Boiss.	Greece	Kónitsa, Smolikas Mts., between villages Pigi and Elefthero E of Kónitsa	1165	40.0614	20.8089	E	B. Frajman	27.6.2017	IB; B. Frajman 14788	1.63098	0.0122617	3	MN954387	ON931666
64	14795	Euphorbia heldreichii Orph. ex Boiss.	Greece	Kónitsa, Gramos Mts., NW of the village Aetomilitsa	1511	40.3161	20.8461	E	B. Frajman	28.6.2017	IB; B. Frajman 14795	1.61838	0.0506033	3	MN954388	ON931667	OQ230310
65	14809	Euphorbia heldreichii Orph. ex Boiss.	Greece	Florina, Mt. Varnous, along the road from Vigla to Mt. Varnous	1668	40.7847	21.2742	E	B. Frajman	29.6.2017	IB; B. Frajman 14809	1.65249	0.0167176	3	MN954389
66	16432	Euphorbia heldreichii Orph. ex Boiss.	Greece	Sterea Ellada, north-eastern slopes of Arnovrisi	2010	38.5606	22.5922	E	B. Frajman	22.9.2020	IB; B. Frajman 16432	1.65314	0.00544364	3	ON908638		OQ230311
67	15894	Euphorbia heldreichii Orph. ex Boiss.	Greece	Evia, stream valley above (NE) Steni Dirfyos	510	38.5883	23.8486	E	B. Frajman	30.9.2019	IB; B. Frajman 15894	1.73417	0.0114366	3	MN954390	ON931668
68	12736	Euphorbia thompsonii Holmboe	Cyprus	southern Cyprus, Division 1 sensu Meikle 1977 (Flora of Cyprus), Avakas Gorge N of Pegeia	270	34.9275	32.3533	E	B. Frajman & P. Schönswetter	28.4.2010	IB; B. Frajman & P. Schönswetter 12736				ON908675	ON931697	OQ230326
69	15282	Euphorbia kotschyana Fenzl	Turkey	Takkadi Dag at Konya	1400	37.8667	32.4833	E	Classen-Bockhoff	15.6.1987	W2001-01442				ON908639	ON931670
70	15951	Euphorbia akmanii I.Genç & Kültür	Turkey	C6 Kahramanmaras (Maras), 7-9 road kilometers south of Andirin in the direction Kadirli	700	37.5167	36.35	E	F. Ehrendorfer er al.	16.7.1978	WU 787-53-4				ON908612
71	15344	Euphorbia sylvicola Pahlevani & Frajman	Turkey	A2 (A) Bursa: Keles-Inegol, 15 km s Inegol	860	40.15	29.4667	E	M. Nydegger	31.3.1986	G402472; M. Nydegger 41015				ON908663	ON931688
72	15276	Euphorbia sylvicola Pahlevani & Frajman	Turkey	Köroglu Daglarialong the road between Akyazi and Taskesti	660-700	40.6	30.9667	E	M. Staudinger, S. Staudinger, A. Tribsch & F. Essl	9.4.2006	W2007-0003056				ON908654	ON931685
73	15290	Euphorbia sylvicola Pahlevani & Frajman	Turkey	Abant lake	1400	40.6	31.2667	E	F. Sorger	01.07.1969	W1991-0000911				ON908657	ON931687
74	15349	Euphorbia sylvicola Pahlevani & Frajman	Turkey	Ankara, A5 Sinop: Ayancik, Turkeli Anayolu´ndan Sokucayiri Koyu´ne 1 km	464	41.8814	34.4997	E	A. A. Donmez, Z. Ugurlu	17.5.2009	G15332 A. A. Donmez 15332				ON908664	ON931689	OQ230324
75	15291	Euphorbia sylvicola Pahlevani & Frajman	Turkey	A8 Rize: N Ikizdere	1800	40.7667	40.55	E	Sorger & Buchner	9.8.1982	W1991-90317				ON908658
76	15275	Euphorbia sylvicola Pahlevani & Frajman	Russia	On the hill Akhun above the town of Sochi	600-660	43.55	39.8333	E	V. Vašák & A. Vĕzda	8.6.1978	W1984-0005839				ON908653
77	15288	Euphorbia sylvicola Pahlevani & Frajman	Aserbaidschan	LenkoranDashdatuk villagenear Hanbulan	154	38.6667	48.7167	E	N.M. Mehtiyeva & S. Zeynalova	18.7.2006	W2007-0021927				ON908656
78	15277	Euphorbia sylvicola Pahlevani & Frajman	Aserbaidschan	Hyrcanian Forest Reserve Qirkan Qorugu, W of Xanbulaq Reservoir su anb. (SW Länkäran)	130-250	38.6667	48.75	E	G.M. Schneeweiss & A. Tribsch	26.5.2001	W2002-0010126				ON908655	ON931686
79	6744	Euphorbia sylvicola Pahlevani & Frajman	Azerbaijan	Talysh, NE-Ufer des Stausees Xanbulaq su anb. (SW Länkäran) am Rand des Hyrkanischen Waldreservates Qirkan qorugu	100--200	38.6636	48.7519	E	G. M. Schneeweiß & A. Tribsch	26.5.2001	WU; G. M. Schneeweiß & A. Tribsch 6744				ON908671		OQ230322
80	15911	Euphorbia sylvicola Pahlevani & Frajman	Iran	Gilan, Lavandevil, Lavandevil to Latun waterfall	150	38.3072	48.7908	E	Pahlevani & Torabi	31.5.2019	IRAN 76622				ON908669	ON931692
81	14651	Euphorbia sylvicola Pahlevani & Frajman	Iran	Mazandaran, Nour, Abpari		36.4667	51.9	E	Eskandari & Torabi	29.07.2010	IRAN 53995				ON908651
82	14219	Euphorbia sylvicola Pahlevani & Frajman	Iran	Mazandaran, Plain S of the Caspian sea, 7 km SE of the village Nur	10	36.5553	52.0769	E	B. Frajman & P. Schönswetter	25.5.2015	IB; B. Frajman & P. Schönswetter 14219	1.91	0.03	2	ON908649	ON931683	OQ230323
83	15912	Euphorbia sylvicola Pahlevani & Frajman	Iran	Mazandaran, Amol, Chamestan, Vaz-e Olia to Nojmeh	1870	36.2883	52.1625	E	Pahlevani & Torabi	28.5.2019	IRAN 76619				ON908670
84	14650	Euphorbia sylvicola Pahlevani & Frajman	Iran	Mazandaran, Haraz, Sang chal to Filband		36.1833	52.5	E	A. Rad	02.07.2008	IRAN 51486				ON908650
85	15903	Euphorbia sylvicola Pahlevani & Frajman	Iran	Golestan, Livan-e Gharbi, Vezvar	1400	36.6422	53.8767	E	Pahlevani & Torabi	25.5.2019	IRAN 76628				ON908665
86	15906	Euphorbia sylvicola Pahlevani & Frajman	Iran	Golestan, Gorgan, Kordkuy to Radekan, ca 12 km to Kordkuy, Deraz-No forest	1700	36.6808	54.0994	E	Pahlevani & Torabi	27.5.2020	IRAN 76620				ON908668	ON931691
87	14652	Euphorbia sylvicola Pahlevani & Frajman	Iran	Golestan, Gorgan, Shamushak forest		36.8333	54.4333	E	Pahlevani, Eskandari & Shirzadian	13.05.2007	IRAN 47659				ON908652
88	15904	Euphorbia sylvicola Pahlevani & Frajman	Iran	Golestan, Ramian, Paghale, Sargol forest	1450	36.8953	55.0861	E	Pahlevani & Torabi	26.5.2019	IRAN 76621	1.93817	0.0240413	3	ON908666
89	15905	Euphorbia sylvicola Pahlevani & Frajman	Iran	Golestan, Golestan National Park, between Tange-Rah & Tange Gol	500	37.3931	55.8142	E	Pahlevani & Torabi	26.5.2019	IRAN 76624				ON908667	ON931690
90	15373	Euphorbia oblongifolia (K. Koch) K. Koch	Turkey	Goruh. 10 km above Sarigöl	1600-1950	41.0167	41.4833	E	Sorger & Buchner	25.7.1982	M; Sorger & Buchner 82-86-27						OQ230317
91	15281	Euphorbia oblongifolia (K. Koch) K. Koch	Georgia	Svanetia superior, Caucasus major, in the mountains 4-7 km from the village Usguli	2200-2400	42.9	43.0833	E	E. Horandl, F. Hadacek, M. A. Fischer	24.7.1988	W1999-00699						OQ230316
92	15280	Euphorbia oblongifolia (K. Koch) K. Koch	Armenia	GegharkuhikSevan12 km NNW of Sevan pass	2125	40.65	44.8333	E	Fayvush et al.	13.06.2002	W2003-12773				ON908642	ON931676
93	Stohr_23b	Euphorbia glaberrima (K. Koch) K. Koch	Russia	Caucasus, Tschutschur-Tal östlich Dombai, oberhalb der Wasserfalle, alpine Wiesen	2300	43.2333	41.7006	E	G. Stohr	21.7.1975	B; Stohr 23b				ON908637
94	15287	Euphorbia glaberrima (K. Koch) K. Koch	Armenia	DurmitorN of Crno jezero	2230	40.65	44.3833	E	E. Vitek	4.6.2006	W2010-09655; Ernst Vitek 06-1053				ON908636	ON931665	OQ230309
95	13665	Euphorbia macroceras Fisch. & C. A. Mey.	Georgia	Samegrelo-Zemo Svaneti, Zemo (Upper) Svaneti, Greater Caucasus, valley of the stream Nakra (side-stream of river Jvari (Enguri)), N of the village Naki	1914	43.1725	42.4089	E	P. Schönswetter & B. Frajman	20.7.2012	IB; P. Schönswetter & B. Frajman 13665	1.19091	0.0193449	5	ON908640	ON931672	OQ230314
96	13664	Euphorbia macroceras Fisch. & C. A. Mey.	Georgia	Samegrelo-Zemo Svaneti. Zemo (Upper) Svaneti, Greater Caucasus, valley of the stream Nakra (side-stream of river Jvari (Enguri)). N of the village Naki. between the military base and the military cottage	1900	43.1258	42.4014	E	P. Schönswetter & B. Frajman	20.7.2012	IB; P. Schönswetter & B. Frajman 13664	1.44	0.02	4
97	10916	Euphorbia macroceras Fisch. & C. A. Mey.	Georgia	Racha-Lechkhumi, Great Caucasus, from Shovi along the road to Mamisoni pass: above tree line	2280-2500	42.65	43.7167	E	A. Tribsch, M. Staudinger & P. Schönswetter	13.7.2002	IB; A. Tribsch, M. Staudinger & P. Schönswetter 10916				MN954391		OQ230313
98	13721	Euphorbia macroceras Fisch. & C. A. Mey.	Georgia	Samtskhe-Javakheti, Lesser Caucasus. valley of river Mtkvari, surroundings of the Timotes ubani monastery ESE of Borjomi	1165	41.8103	43.5181	E	P. Schönswetter & B. Frajman	10.07.2012	IB; P. Schönswetter & B. Frajman 13721	1.45	0.01	3
99	15910	Euphorbia macroceras Fisch. & C. A. Mey.	Iran	Gilan, 22 km Asalem from Khalkhal		37.5875	48.6414	E	Pahlevani & Torabi	31.5.2019	IRAN 76579	1.5127		1
100	14222	Euphorbia macroceras Fisch. & C. A. Mey.	Iran	Gilan, along the road Asalem-Khalkhal, 7 km SE of the village Nav	1910	37.6083	48.7431	E	B. Frajman & P. Schönswetter	27.5.2015	IB; B. Frajman & P. Schönswetter 14222	1.5212	0.0259933	3	MN954392	ON931673	OQ230315
101	15909	Euphorbia caspica Frajman & Pahlevani	Iran	Gilan, 31 km Deylaman to Siahkal	1280	36.95	49.8772	E	Pahlevani & Torabi	30.5.2019	IRAN 76625	1.38921	0.0166733	2	ON908622
102	15279	Euphorbia caspica Frajman & Pahlevani	Iran	Deylaman to Siahkal	1300-1400	36.8833	49.9	E	J. Noroozi	7.6.2011	W2011-12279				ON908620	ON931647
103	14220	Euphorbia caspica Frajman & Pahlevani	Iran	Mazandaran, N foots of the Elburz Mts, 7 km S of the village Tooskatok	700	36.5228	51.7783	E	B. Frajman & P. Schönswetter	25.5.2015	IB; B. Frajman & P. Schönswetter 14220	1.33	0.01	3	ON908619	ON931646	OQ230302
104	15907	Euphorbia caspica Frajman & Pahlevani	Iran	Mazandaran, Nowshahr, Salahedinkola, Mollakola village, Kablen Protected region	630	36.5225	51.7797	E	Pahlevani & Torabi	29.5.2019	IRAN 76626	1.34057	0.00539656	3	ON908621
105	15475	Euphorbia erubescens Boiss.	Iran	Sisakht, Cheshmeh Mishi	2700	30.8333	51.4667	E	Eskandari et al.	2.7.2008	IRAN 51492				ON908632
106	15568	Euphorbia erubescens Boiss.	Iran	Yasouj to Ardakan	2080	30.5833	51.6	E	Termeh et al.	25.7.1987	IRAN 47988				ON908634	ON931663
107	15476	Euphorbia erubescens Boiss.	Iran	Sepidan, Margoon waterfall	2200	30.4833	51.8833	E	A. Pahlevani	4.5.2007	IRAN 47640				ON908633	ON931662	OQ230308
108	JF732985	Euphorbia erubescens Boiss.	Iran	Fars, Shiraz, Dasht-e Arjan Protected area, ca 2 km after Kotal-e Pirezan	1822	29.8486	51.9397	E	S. Zarre & al.	30.4.2009	TUH; S. Zarre & al. 39986				JF732985
109	15914	Euphorbia erubescens Boiss.	Iran	Fars, Shiraz to Dasht-e Arjan, Baranjun, Dordane village, 10 km to Dordane village, Dish Mt.	2250	29.4572	52.0483	E	Pahlevani & Ghamghami	16.6.2019	IRAN 76631				ON908635
