# Supplementary material for: Phylogenetic data reveal a surprising origin of Euphorbia orphanidis (Euphorbiaceae) and environmental modeling suggests that microtopology limits its distribution to small patches in Mt. Parnassus (Greece)
Source: Front Plant Sci. 2023 Feb 16;14:1116496. doi: 10.3389/fpls.2023.1116496 (PMC9978759; doi:10.3389/fpls.2023.1116496)
Supplement: Supplementary file 3 [file Table_2.xlsx]

## Sheet: Outgroup
Phylogenetic data reveal a surprising origin of Euphorbia orphanidis (Euphorbiaceae) and environmental modelling suggests that microtopology limits its distribution to small patches in Mt. Parnassus (Greece)
Felix Faltner1, Johannes Wessely2*, Božo Frajman1*
1Department of Botany, University of Innsbruck, Sternwartestrasse 15, 6020 Innsbruck, Austria
2Department of Botany and Biodiversity Research, University of Vienna, Rennweg 14, 1030 Vienna, Austria
Supplementary Table 2. Euphorbia species from different sections used in phylogenetic analyses as outgroup, including voucher data as well as Genbank numbers of ITS, trnTF and ndhF–trnL sequences.
TAXON	ID	Lab ID	SECTION	COUNTRY	LOCALITY	ELEVATION	LONGITUDE (° E/W)	LATITUDE (° N)	COLLECTOR	COLLECTION DATE	HERBARIUM NUMBER (COLLECTION NUMBER)	ITS (GenBank Nr.)	trnTF (GenBenk Nr.)	ndhF–trnL (GenBank Nr.)
Euphorbia aphylla Brouss. ex Willd.		14990	Aphyllis	Spain	Canarian Islands, between Buenavista del Norte and Mirador de Don Pompeo (road to Cabo di Teno)	120	16.8775 W	28.3639	B. Frajman	18.2.2018	IB (14990)		OQ230299	ON931642
Euphorbia atropurpurea Brouss.		14989	Aphyllis	Spain	Canarian Islands, between Buenavista del Norte and Mirador de Don Pompeo (road to Cabo di Teno)	120	16.8775 W	28.3639	B. Frajman	18.2.2018	IB (14989)		OQ230300	ON931643
Euphorbia atropurpurea Brouss.			Aphyllis	cultivated							RSA (V. Steinmann 1489)	AF537542
Euphorbia aucheri Boiss.	1	15922	Herpetorrhizae	Iran	Fars, Eghlid, S Eghlid, Layshakaft, Bel Mt.	3800	52.7405555555556 E	30.7775	Pahlevani & Ghamghami	20.6.2019	IRAN 76610	ON908617
Euphorbia aucheri Boiss.	2	15923	Herpetorrhizae	Iran	Fars, Eghlid, S Eghlid, Layshakaft, Bel Mt.	3200	52.7255555555556 E	30.7825	Pahlevani & Ghamghami	20.6.2019	IRAN 76611	ON908618	OQ230301	ON931645
Euphorbia aucheri Boiss.	3	15338	Herpetorrhizae	Iran	N Bojnourd, 19 km Gifan road from Bojnourd Petrochemical, Gypsum hills before Ghezelghan		57.3955555555556 E	37.6283	Memariani & Zangooei	29.4.2008	FUMH (Memariani & Zangooei 39626)			ON931644
Euphorbia biumbellata Poir.		12550	Biumbellatae	Spain	Mallorca, Badia d'Alcúdia, Can Monera between Can Paicafort and Arta	43	3.22305555555556 E	39.7097	B. Frajman	30.4.2009	IB (12550)	JN010030	JN009930
Euphorbia cyparissias L.		12698	Esula	Austria	Oberösterreich, N of Lichtenberg	770	14.2611111111111 E	48.3725	G. Kleesadl	14.5.1995	WU 4237	JN010037
Euphorbia deflexa Sibth. & Sm.		11676	Paralias	Greece	Pierias, Olimbos: from Prionia towards Pighadhouli (direction of refuge A)	1200-1500	22.4022222222222 E	40.0814	B. Frajman & P. Schönswetter	17.8.2006	IB (11676)	JN010038
Euphorbia deltobracteata (Prokh.) Prokh.	1	14293	Herpetorrhizae	Iran	North Khorasan, Kopet Dag, 9.5 km S of Tangeh-ye Raz (Ashkhanek-Raz)	920	56.9177777777778 E	37.8514	B. Frajman, M. Falch & Ch. Gilli	20.5.2015	IB (14293)		OQ230307	ON931659
Euphorbia deltobracteata (Prokh.) Prokh.	2	14286	Herpetorrhizae	Iran	Mazandaran, Firouzkuh-Qaemshahr, 7 km SE of the village Arjang Roudbar	1230	53.0013888888889 E	35.9406	B. Frajman, M. Falch & Ch. Gilli	19.5.2015	IB (14286)			ON931658
Euphorbia dendroides L.		11544	Pachycladae	Croatia	Dalmacija, island of Mljet, along the road between village Blato and village Kozarica above the lake		17.4680555555556 E	42.7661	B. Frajman & P. Schönswetter	28.4.2006	IB (11544)	JN010039	JN009940
Euphorbia dendroides L.		14425	Pachycladae	Malta	Malta, Manikata, Cape SW of the Riviera Bay	20	14.3408333333333 E	35.9281	B. Frajman	3.5.2016	IB (14425)			ON931660
Euphorbia densa Schrenk		14308	Herpetorrhizae	Iran	Semnan, Sabzevar-Shahrud, 40 km E of the village Mayamey	1260	56.1008333333333 E	36.42	B. Frajman, M. Falch & Ch. Gilli	23.5.2015	IB (14308)	ON908631		ON931661
Euphorbia esula L.			Esula	USA	cultivated									KY000001
Euphorbia esula L.		11102	Esula	Austria	Wien, "Johannesberg", 0.4 km WSW Unterlaa	200	16.4158	48.1306	B. Frajman & P. Schönswetter	13.05.2006	IB (11102)		JN009944
Euphorbia exigua L.		11537	Exiguae	Croatia	Dalmacija, island of Mljet, summit of Mt. Mali Grad	490	17.5705555555556 E	42.7358	B. Frajman & P. Schönswetter	25.4.2006	IB (11537)	JN010044	JN009945
Euphorbia exigua L.		14444	Exiguae	Italy	Toscana, Rosignano Marittimo, Podere Vitalba (E Póggio Vitalba)	542	10.6094444444444 E	43.4167	B. Frajman & P. Schönswetter	18.6.2016	IB (14444)			ON931664
Euphorbia herniariifolia Willd.		11668	Tithymalus	Greece	Pierias, Olimbos: refuge A - Skala - summit of Mitikas - Zonaria - refuge A	2200-2918	22.3605555555556 E	40.0867	B. Frajman & P. Schönswetter	17.8.2006	IB (11668)	JN010054
Euphorbia kansui S. L. Liou			Esula	China	Shaanxi, Hechuan		110.3389 E	35.1353						MH392274
Euphorbia lamarckii Sweet		14987	Aphyllis	Spain	Canarian Islands, above Playa del Pozo between El Rincón and El Ancón E of Puerto de la Cruz	60	16.5080555555556 W	28.4211	B. Frajman	17.2.2018	IB (14987)		OQ230312	ON931671
Euphorbia lucida Waldst. & Kit.		12023	Esula	Slovenia	Notranjska, Cerkniško jezero lake, E of the village Otok	560	14.3788888888889 E	45.7342	B. Frajman	15.7.2006	IB (12023)	JN010060
Euphorbia medicaginea Boiss.	1	14660	Exiguae	Spain	Andalucía, Málaga, La Gaspara SW of Estepona	15	5.18805555555556 W	36.4083	B. Frajman	14.4.2017	IB (14660)	ON908641		ON931674
Euphorbia medicaginea Boiss.	2	12541	Exiguae	Spain	Mallorca, Badia d'Alcúdia, Port d'Alcúdia	26	3.15194444444444 E	39.8694	B. Frajman	27.4.2009	IB (12541)	JN010064	JN009965
Euphorbia megalatlantica Ball.		12510	Biumbellatae	Morocco	Gorges da Dodas	2590	5.46972222222222 W	31.8506	Romo & Vilatersana	10.06.2006	IB (Romo & Vilatersana 12-13879)	JN010065	JN009966	ON931675
Euphorbia paralias L.		12068	Paralias	Croatia	island Pag, žigljen	5	14.9472222222222 E	44.5786	B. Frajman & P. Schönswetter	01.05.2007	IB (12068)	JN010075
Euphorbia pinea L.		12231	Paralias	France	Corsica, Corse-du-Sud Bonifacio-Sémaphore de Pertusato, along the path	85	9.17305555555556 E	41.3814	B. Frajman & P. Schönswetter	28.4.2008	IB (12231)	JN010078
Euphorbia regis-jubae Webb. & Berthel.			Aphyllis	Spain							RSA (V. Steinmann 1431)	AF537541
Euphorbia sororia Schrenk		15934	Herpetorrhizae	Iran	Kerman, 1.5 km from Sirch to Shahdad		57.5705555555556 E	30.2144	Mirtadzadini	11.4.2012	IRAN St 331-2	ON908648	OQ230321	ON931682
Euphorbia szovitsii Fisch. & C.A.Mey.	1	14068	Szovitsiae	Turkey	Bingöl, Genç, roadside on D950 between Diyarbakır and Bingöl; about 1.3 km E Şehitköy (GPS-78)	1315	40.5080555555556 E	38.6878	B. Frajman, Ch. Gilli, M. Falch & P. Schönswetter	30.6.2014	IB (14068)	ON908672		ON931693
Euphorbia szovitsii Fisch. & C.A.Mey.	2	14270	Szovitsiae	Iran	Alborz, along Chalus Road, between Karaj and Gachsar, little E of Amirkabir Lake	1830	51.0938888888889 E	35.9775	B. Frajman & Ch. Gilli	17.5.2015	IB (14270)	ON908673	OQ230325	ON931694
Euphorbia terracina L.	1	14653	Pachycladae	Spain	Andalucía, Cádiz, Las Canteras on the NW margin of Puerto Real	15	6.18861111111111 W	36.5389	B. Frajman	13.04.2017	IB (14653)	ON908674		ON931695
Euphorbia terracina L.	2	12061	Pachycladae	Spain	Cadiz, Atlantic Coast, Ensenada de Bolonia	5	5.77777777777778 W	36.0894	P. Schönswetter	13.04.2007	IB (12061)	JN010105	JN010006
Euphorbia terracina L.	3	15610	Pachycladae	Israel	Philistean Plain, 3 km south of Bat Jam	40	34.7383333333333 E	31.9822	B. Frajman	16.4.2019	IB (15610)			ON931696
Euphorbia tshuensis (Prokh.) Serg.		10284	Esula	Russia	Altai: Chuya (Cuja) steppe. Along a street from village Bel'tir to Chagan Uzun (Cagan Uzun)	1920	88.3294	50.0264	A. Tribsch & F. Essl	08.08.2003	WU		JN010009
Euphorbia turczaninowii Kar. & Kir.			Herpetorrhizae	China							RSA (A. Liston 827-4)	AF537543
Euphorbia valliniana Belli		12224	Esula	Italy	Piemonte, Valle Maira, N of the village Caricatori (N of the village Macra)	1170	7.18305555555556 E	44.5144	B. Frajman & P. Schönswetter	03.05.2008	IB (12224)	JN010110
Euphorbia virgata Waldst. & Kit.		11101	Esula	Austria	Wien, "Johannesberg", 0.4 km WSW Unterlaa	200	16.4158333333333 E	48.1306	B. Frajman & P. Schönswetter	13.05.2006	IB (11101)	JN010118
